# Supplementary material for: Xylanase Production by Talaromyces amestolkiae Valuing Agroindustrial Byproducts
Source: BioTech (Basel). 2022 May 17;11(2):15. doi: 10.3390/biotech11020015 (PMC9264394; doi:10.3390/biotech11020015)
Supplement: Supplementary file 1 [file biotech-11-00015-s001.zip]

Archive with 1 entries (1 files):
- biotech-1671813-supplementary.pdf
